# Supplementary material for: Harmonic Vibrational Frequency Simulation of Pharmaceutical Molecules via a Novel Multi-Molecular Fragment Interception Method
Source: Molecules. 2023 Jun 8;28(12):4638. doi: 10.3390/molecules28124638 (PMC10304189; doi:10.3390/molecules28124638)
Supplement: Supplementary file 1 [file molecules-28-04638-s001.zip]

Archive with 1 entries (1 files):
- molecules-2426606-supplementary.pdf
